# Supplementary material for: Three new species in Cordycipitaceae and Clavicipitaceae (Hypocreales, Ascomycota) from Yunnan, China
Source: MycoKeys. 2026 Jul 23;137:257–72. doi: 10.3897/mycokeys.137.195207 (PMC13425056; doi:10.3897/mycokeys.137.195207)
Supplement: XML Treatment for Ascopolyporus sinensis [file mycokeys.137.195207-treatment1.xml]

<!DOCTYPE tp:taxon-treatment
  PUBLIC "-//TaxonX//DTD Taxonomic Treatment Publishing DTD v0 20100105//EN" "tax-treatment-NSO.dtd">
<tp:taxon-treatment xmlns:tp="http://www.plazi.org/taxpub"><tp:treatment-meta><kwd-group><label>Taxon classification</label><kwd>
                <named-content content-type="kingdom">Fungi</named-content>
              </kwd><kwd>
                <named-content content-type="class">Sordariomycetes</named-content>
              </kwd><kwd>
                <named-content content-type="family">Cordycipitaceae</named-content>
              </kwd></kwd-group><mixed-citation publication-type="journal"><person-group><name><surname>Wang</surname><given-names>Zhi-Qin</given-names></name><name><surname>Wang</surname><given-names>Zi-Han</given-names></name><name><surname>Zhang</surname><given-names>Yu-Xin</given-names></name><name><surname>Song</surname><given-names>Qian</given-names></name><name><surname>Shao</surname><given-names>Wen-Ya</given-names></name><name><surname>Li</surname><given-names>Wen-Li</given-names></name><name><surname>Wang</surname><given-names>Yuan-Bing</given-names></name></person-group><article-title>Three new species in <italic><tp:taxon-name><tp:taxon-name-part taxon-name-part-type="family" reg="Cordycipitaceae">Cordycipitaceae</tp:taxon-name-part></tp:taxon-name></italic> and <italic><tp:taxon-name><tp:taxon-name-part taxon-name-part-type="family" reg="Clavicipitaceae">Clavicipitaceae</tp:taxon-name-part></tp:taxon-name></italic> (<italic><tp:taxon-name><tp:taxon-name-part taxon-name-part-type="order" reg="Hypocreales">Hypocreales</tp:taxon-name-part></tp:taxon-name></italic>, <italic><tp:taxon-name><tp:taxon-name-part taxon-name-part-type="phylum" reg="Ascomycota">Ascomycota</tp:taxon-name-part></tp:taxon-name></italic>) from Yunnan, China</article-title><source>MycoKeys</source><day>23</day><month>07</month><year>2026</year><volume>137</volume><fpage>257</fpage><lpage>272</lpage><pub-id pub-id-type="doi">10.3897/mycokeys.137.195207</pub-id></mixed-citation></tp:treatment-meta><tp:nomenclature><tp:taxon-name><object-id xmlns:xlink="http://www.w3.org/1999/xlink" content-type="arpha" xlink:type="simple">D84111A9-78D2-55CA-BE95-DA509EBD49E5</object-id>
                    		<tp:taxon-name-part taxon-name-part-type="genus" reg="Ascopolyporus">Ascopolyporus</tp:taxon-name-part> <tp:taxon-name-part taxon-name-part-type="species" reg="sinensis">sinensis</tp:taxon-name-part>
                    	
                    		<object-id xmlns:xlink="http://www.w3.org/1999/xlink" content-type="mycobank" xlink:type="simple">863421</object-id>
                    	</tp:taxon-name><tp:taxon-authority>Z.Q. Wang &amp; Y.B. Wang</tp:taxon-authority><tp:taxon-status xmlns:xlink="http://www.w3.org/1999/xlink" xlink:type="simple">sp. nov.</tp:taxon-status><xref ref-type="fig" rid="F2">Fig. 2</xref></tp:nomenclature><tp:treatment-sec sec-type="Etymology"><title>Etymology.</title><p>Named after the location, China, where this species was collected.</p><fig id="F2" position="float" orientation="portrait"><object-id xmlns:xlink="http://www.w3.org/1999/xlink" content-type="doi" xlink:type="simple">10.3897/mycokeys.137.195207.figure2</object-id><object-id xmlns:xlink="http://www.w3.org/1999/xlink" content-type="arpha" xlink:type="simple">40DDDA86-F0C4-59D1-A971-06D7475EB2A1</object-id><label>Figure 2.</label><caption><p><italic><tp:taxon-name><tp:taxon-name-part taxon-name-part-type="genus" reg="Ascopolyporus">Ascopolyporus</tp:taxon-name-part> <tp:taxon-name-part taxon-name-part-type="species" reg="sinensis">sinensis</tp:taxon-name-part></tp:taxon-name></italic>. <bold>A</bold>. Colony obverse and reverse on <abbrev xmlns:xlink="http://www.w3.org/1999/xlink" xlink:title="potato dextrose agar" xlink:type="simple">PDA</abbrev> at 25 °C after 14 days; <bold>B–G</bold>. Phialides and conidia; <bold>H</bold>. Conidia. Scale bars: 1 cm (<bold>A</bold>); 10 µm (<bold>B–G</bold>); 5 µm (<bold>H</bold>).</p></caption><graphic xmlns:xlink="http://www.w3.org/1999/xlink" xlink:href="mycokeys-137-257-g002.jpg" id="oo_1723816.jpg" position="float" orientation="portrait" xlink:type="simple"><uri content-type="original_file" xlink:type="simple">https://binary.pensoft.net/fig/1723816</uri></graphic></fig></tp:treatment-sec><tp:treatment-sec sec-type="Type"><title>Type.</title><p>China • Yunnan Province, Pu’er City, Lianhuatang Village, <named-content xmlns:xlink="http://www.w3.org/1999/xlink" content-type="dwc:verbatimCoordinates" xlink:type="simple">22°38'N, 100°58'E</named-content>, alt. 1023 m, associated with <italic><tp:taxon-name><tp:taxon-name-part taxon-name-part-type="genus" reg="Metacordyceps">M.</tp:taxon-name-part> <tp:taxon-name-part taxon-name-part-type="species" reg="puerensis">puerensis</tp:taxon-name-part></tp:taxon-name></italic> Hong Yu bis et al. on the underside of living leaves of dicotyledonous plants. 12 Nov. 2025, Zhiqin Wang (HKAS 154757, holotype; <abbrev xmlns:xlink="http://www.w3.org/1999/xlink" content-type="institution" xlink:title="Kunming Institute of Botany Culture Collection, Chinese Academy of Sciences, respectively" xlink:type="simple">KUNCC</abbrev> 11590, ex-holotype culture).</p></tp:treatment-sec><tp:treatment-sec sec-type="Description"><title>Description.</title><p><bold>Sexual morph</bold>: Unknown. <bold>Asexual morph</bold>: Colonies on <abbrev xmlns:xlink="http://www.w3.org/1999/xlink" xlink:title="potato dextrose agar" xlink:type="simple">PDA</abbrev> attaining a diameter 35–37 mm after 14 days at 25 °C, regular wrinkles, white, cottony with high mycelial density, forming a circular bulge in the middle and surrounded by light pink water droplets; reverse pale pink, having pigment produced. Hyphae smooth‐walled, branched, septate, hyaline, 0.5–2.9 μm wide. Phialides verticillate, usually in whorls of two to three, or solitary on hyphae, 13.7–25.2 μm long; basal portion cylindrical, tapering gradually toward the apex, 1.1–2.5 μm wide at the base, 0.6–1.6 μm wide at the apex. Conidia smooth, hyaline, enteroblastic, fusiform to acerose, aggregated at the apex of phialides, 2.6–7.5 × 1.2–2.2 µm.</p></tp:treatment-sec><tp:treatment-sec sec-type="Habitat"><title>Habitat.</title><p>Associated with <italic><tp:taxon-name><tp:taxon-name-part taxon-name-part-type="genus" reg="Metacordyceps">M.</tp:taxon-name-part> <tp:taxon-name-part taxon-name-part-type="species" reg="puerensis">puerensis</tp:taxon-name-part></tp:taxon-name></italic> on the underside of living leaves of dicotyledonous plants.</p></tp:treatment-sec><tp:treatment-sec sec-type="Distribution"><title>Distribution.</title><p>China, Yunnan Province, Pu’er City.</p></tp:treatment-sec><tp:treatment-sec sec-type="Commentary"><title>Commentary.</title><p>Phylogenetically, <italic><tp:taxon-name><tp:taxon-name-part taxon-name-part-type="genus" reg="Ascopolyporus">A.</tp:taxon-name-part> <tp:taxon-name-part taxon-name-part-type="species" reg="sinensis">sinensis</tp:taxon-name-part></tp:taxon-name></italic><abbrev xmlns:xlink="http://www.w3.org/1999/xlink" content-type="institution" xlink:title="Kunming Institute of Botany Culture Collection, Chinese Academy of Sciences, respectively" xlink:type="simple">KUNCC</abbrev> 11590 forms a separate clade at the base of the genus <italic><tp:taxon-name><tp:taxon-name-part taxon-name-part-type="genus" reg="Ascopolyporus">Ascopolyporus</tp:taxon-name-part></tp:taxon-name></italic> (Fig. <xref ref-type="fig" rid="F1">1</xref>). The most notable difference between <italic><tp:taxon-name><tp:taxon-name-part taxon-name-part-type="genus" reg="Ascopolyporus">A.</tp:taxon-name-part> <tp:taxon-name-part taxon-name-part-type="species" reg="sinensis">sinensis</tp:taxon-name-part></tp:taxon-name></italic> and other species of <italic><tp:taxon-name><tp:taxon-name-part taxon-name-part-type="genus" reg="Ascopolyporus">Ascopolyporus</tp:taxon-name-part></tp:taxon-name></italic> is its habitat. All previously described species in the genus are associated with scale insects and are attached to the midribs of plant stems and leaves or directly parasitize plants (<xref ref-type="bibr" rid="B20">Thanakitpipattana et al. 2022</xref>; <xref ref-type="bibr" rid="B24">Yu et al. 2023</xref>). In contrast, <italic><tp:taxon-name><tp:taxon-name-part taxon-name-part-type="genus" reg="Ascopolyporus">A.</tp:taxon-name-part> <tp:taxon-name-part taxon-name-part-type="species" reg="sinensis">sinensis</tp:taxon-name-part></tp:taxon-name></italic> was isolated from the stroma of <italic><tp:taxon-name><tp:taxon-name-part taxon-name-part-type="genus" reg="Metacordyceps">M.</tp:taxon-name-part> <tp:taxon-name-part taxon-name-part-type="species" reg="puerensis">puerensis</tp:taxon-name-part></tp:taxon-name></italic>. In addition, <italic><tp:taxon-name><tp:taxon-name-part taxon-name-part-type="genus" reg="Ascopolyporus">A.</tp:taxon-name-part> <tp:taxon-name-part taxon-name-part-type="species" reg="sinensis">sinensis</tp:taxon-name-part></tp:taxon-name></italic> produces a pale purplish-pink pigment that diffuses into <abbrev xmlns:xlink="http://www.w3.org/1999/xlink" xlink:title="potato dextrose agar" xlink:type="simple">PDA</abbrev> medium, similar to <italic><tp:taxon-name><tp:taxon-name-part taxon-name-part-type="genus" reg="Ascopolyporus">A.</tp:taxon-name-part> <tp:taxon-name-part taxon-name-part-type="species" reg="griseoperitheciatus">griseoperitheciatus</tp:taxon-name-part></tp:taxon-name></italic> Khons., Thanakitp. &amp; Luangsa-ard. Morphologically, however, the former can be distinguished from the latter by its shorter phialides (13.7–25.2 μm vs. 43–265 μm) (<xref ref-type="bibr" rid="B20">Thanakitpipattana et al. 2022</xref>). Among <italic><tp:taxon-name><tp:taxon-name-part taxon-name-part-type="genus" reg="Ascopolyporus">Ascopolyporus</tp:taxon-name-part></tp:taxon-name></italic> species, only <italic><tp:taxon-name><tp:taxon-name-part taxon-name-part-type="genus" reg="Ascopolyporus">A.</tp:taxon-name-part> <tp:taxon-name-part taxon-name-part-type="species" reg="sinensis">sinensis</tp:taxon-name-part></tp:taxon-name></italic> and <italic><tp:taxon-name><tp:taxon-name-part taxon-name-part-type="genus" reg="Ascopolyporus">A.</tp:taxon-name-part> <tp:taxon-name-part taxon-name-part-type="species" reg="tibetensis">tibetensis</tp:taxon-name-part></tp:taxon-name></italic> F.M. Yu et al. have been recorded in China. These two species are phylogenetically distant, and because <italic><tp:taxon-name><tp:taxon-name-part taxon-name-part-type="genus" reg="Ascopolyporus">A.</tp:taxon-name-part> <tp:taxon-name-part taxon-name-part-type="species" reg="tibetensis">tibetensis</tp:taxon-name-part></tp:taxon-name></italic> has been reported only from sexual stromata in nature, with no successful strain isolation to date, morphological comparison between the two species is difficult.</p></tp:treatment-sec><tp:treatment-sec><!--Section generated to contain objects referenced in tp:taxon-treatment.--><fig id="F1" position="float" orientation="portrait"><object-id xmlns:xlink="http://www.w3.org/1999/xlink" content-type="doi" xlink:type="simple">10.3897/mycokeys.137.195207.figure1</object-id><object-id xmlns:xlink="http://www.w3.org/1999/xlink" content-type="arpha" xlink:type="simple">76BA85E7-199D-576B-B70D-9C23091A9CCB</object-id><label>Figure 1.</label><caption><p>Phylogenetic tree of 12 genera within <italic><tp:taxon-name><tp:taxon-name-part taxon-name-part-type="family" reg="Cordycipitaceae">Cordycipitaceae</tp:taxon-name-part></tp:taxon-name></italic> and <italic><tp:taxon-name><tp:taxon-name-part taxon-name-part-type="family" reg="Clavicipitaceae">Clavicipitaceae</tp:taxon-name-part></tp:taxon-name></italic> based on the combined nrSSU, nrLSU, <italic>tef-1α</italic>, <italic>rpb1</italic>, and <italic>rpb2</italic> sequence dataset inferred using the <abbrev xmlns:xlink="http://www.w3.org/1999/xlink" xlink:title="maximum likelihood" xlink:type="simple">ML</abbrev> and <abbrev xmlns:xlink="http://www.w3.org/1999/xlink" xlink:title="Bayesian inference" xlink:type="simple">BI</abbrev> methods. Statistical support values greater than 70% are provided at the nodes as <abbrev xmlns:xlink="http://www.w3.org/1999/xlink" xlink:title="maximum likelihood" xlink:type="simple">ML</abbrev> bootstrap proportions/<abbrev xmlns:xlink="http://www.w3.org/1999/xlink" xlink:title="Bayesian inference" xlink:type="simple">BI</abbrev> posterior probabilities. New taxa are indicated in bold red font.</p></caption><graphic xmlns:xlink="http://www.w3.org/1999/xlink" xlink:href="mycokeys-137-257-g001.jpg" id="oo_1723815.jpg" position="float" orientation="portrait" xlink:type="simple"><uri content-type="original_file" xlink:type="simple">https://binary.pensoft.net/fig/1723815</uri></graphic></fig></tp:treatment-sec><ref-list><ref id="B20"><mixed-citation xmlns:xlink="http://www.w3.org/1999/xlink" xlink:type="simple">Thanakitpipattana D, Mongkolsamrit S, Khonsanit A, Himaman W, Luangsa-ard JJ, Pornputtapong N (2022) Is <italic><tp:taxon-name><tp:taxon-name-part taxon-name-part-type="genus">Hyperdermium</tp:taxon-name-part></tp:taxon-name></italic> Congeneric with <italic><tp:taxon-name><tp:taxon-name-part taxon-name-part-type="genus">Ascopolyporus</tp:taxon-name-part></tp:taxon-name></italic>? Phylogenetic relationships of <italic><tp:taxon-name><tp:taxon-name-part taxon-name-part-type="genus">Ascopolyporus</tp:taxon-name-part></tp:taxon-name></italic> spp. (<italic><tp:taxon-name><tp:taxon-name-part taxon-name-part-type="family">Cordycipitaceae</tp:taxon-name-part></tp:taxon-name></italic>, <italic><tp:taxon-name><tp:taxon-name-part taxon-name-part-type="order">Hypocreales</tp:taxon-name-part></tp:taxon-name></italic>) and a new genus <italic><tp:taxon-name><tp:taxon-name-part taxon-name-part-type="genus">Neohyperdermium</tp:taxon-name-part></tp:taxon-name></italic> on scale insects in Thailand. Journal of Fungi 8(5): 516. <ext-link xlink:href="10.3390/jof8050516" ext-link-type="doi" xlink:type="simple">https://doi.org/10.3390/jof8050516</ext-link></mixed-citation></ref><ref id="B24"><mixed-citation xmlns:xlink="http://www.w3.org/1999/xlink" xlink:type="simple">Yu FM, Wei DP, Zhao Q, Tang SM, Luangharn T (2023) <italic><tp:taxon-name><tp:taxon-name-part taxon-name-part-type="genus">Ascopolyporus</tp:taxon-name-part> <tp:taxon-name-part taxon-name-part-type="species">tibetensis</tp:taxon-name-part></tp:taxon-name></italic> (<italic><tp:taxon-name><tp:taxon-name-part taxon-name-part-type="family">Cordycipitaceae</tp:taxon-name-part></tp:taxon-name></italic>, <italic><tp:taxon-name><tp:taxon-name-part taxon-name-part-type="order">Hypocreales</tp:taxon-name-part></tp:taxon-name></italic>): a new species from Tibet, China. Phytotaxa 592(2): 088–098. <ext-link xlink:href="10.11646/phytotaxa.592.2.2" ext-link-type="doi" xlink:type="simple">https://doi.org/10.11646/phytotaxa.592.2.2</ext-link></mixed-citation></ref></ref-list></tp:taxon-treatment>
