# Supplementary material for: Three new species in Cordycipitaceae and Clavicipitaceae (Hypocreales, Ascomycota) from Yunnan, China
Source: MycoKeys. 2026 Jul 23;137:257–72. doi: 10.3897/mycokeys.137.195207 (PMC13425056; doi:10.3897/mycokeys.137.195207)
Supplement: XML Treatment for Cordyceps anningensis [file mycokeys.137.195207-treatment2.xml]

<!DOCTYPE tp:taxon-treatment
  PUBLIC "-//TaxonX//DTD Taxonomic Treatment Publishing DTD v0 20100105//EN" "tax-treatment-NSO.dtd">
<tp:taxon-treatment xmlns:tp="http://www.plazi.org/taxpub"><tp:treatment-meta><kwd-group><label>Taxon classification</label><kwd>
                <named-content content-type="kingdom">Fungi</named-content>
              </kwd><kwd>
                <named-content content-type="class">Sordariomycetes</named-content>
              </kwd><kwd>
                <named-content content-type="family">Cordycipitaceae</named-content>
              </kwd></kwd-group><mixed-citation publication-type="journal"><person-group><name><surname>Wang</surname><given-names>Zhi-Qin</given-names></name><name><surname>Wang</surname><given-names>Zi-Han</given-names></name><name><surname>Zhang</surname><given-names>Yu-Xin</given-names></name><name><surname>Song</surname><given-names>Qian</given-names></name><name><surname>Shao</surname><given-names>Wen-Ya</given-names></name><name><surname>Li</surname><given-names>Wen-Li</given-names></name><name><surname>Wang</surname><given-names>Yuan-Bing</given-names></name></person-group><article-title>Three new species in <italic><tp:taxon-name><tp:taxon-name-part taxon-name-part-type="family" reg="Cordycipitaceae">Cordycipitaceae</tp:taxon-name-part></tp:taxon-name></italic> and <italic><tp:taxon-name><tp:taxon-name-part taxon-name-part-type="family" reg="Clavicipitaceae">Clavicipitaceae</tp:taxon-name-part></tp:taxon-name></italic> (<italic><tp:taxon-name><tp:taxon-name-part taxon-name-part-type="order" reg="Hypocreales">Hypocreales</tp:taxon-name-part></tp:taxon-name></italic>, <italic><tp:taxon-name><tp:taxon-name-part taxon-name-part-type="phylum" reg="Ascomycota">Ascomycota</tp:taxon-name-part></tp:taxon-name></italic>) from Yunnan, China</article-title><source>MycoKeys</source><day>23</day><month>07</month><year>2026</year><volume>137</volume><fpage>257</fpage><lpage>272</lpage><pub-id pub-id-type="doi">10.3897/mycokeys.137.195207</pub-id></mixed-citation></tp:treatment-meta><tp:nomenclature><tp:taxon-name><object-id xmlns:xlink="http://www.w3.org/1999/xlink" content-type="arpha" xlink:type="simple">767907A7-A34C-53DA-B87B-6914C38A28B6</object-id>
                    		<tp:taxon-name-part taxon-name-part-type="genus" reg="Cordyceps">Cordyceps</tp:taxon-name-part> <tp:taxon-name-part taxon-name-part-type="species" reg="anningensis">anningensis</tp:taxon-name-part>
                    	
                    		<object-id xmlns:xlink="http://www.w3.org/1999/xlink" content-type="mycobank" xlink:type="simple">863422</object-id>
                    	</tp:taxon-name><tp:taxon-authority>Z.Q. Wang &amp; Y.B. Wang</tp:taxon-authority><tp:taxon-status xmlns:xlink="http://www.w3.org/1999/xlink" xlink:type="simple">sp. nov.</tp:taxon-status><xref ref-type="fig" rid="F3">Fig. 3</xref></tp:nomenclature><tp:treatment-sec sec-type="Etymology"><title>Etymology.</title><p>Named after the location where this species was discovered.</p><fig id="F3" position="float" orientation="portrait"><object-id xmlns:xlink="http://www.w3.org/1999/xlink" content-type="doi" xlink:type="simple">10.3897/mycokeys.137.195207.figure3</object-id><object-id xmlns:xlink="http://www.w3.org/1999/xlink" content-type="arpha" xlink:type="simple">FBBF0172-65E3-5815-ACEF-5E166F4FB245</object-id><label>Figure 3.</label><caption><p><italic><tp:taxon-name><tp:taxon-name-part taxon-name-part-type="genus" reg="Cordyceps">Cordyceps</tp:taxon-name-part> <tp:taxon-name-part taxon-name-part-type="species" reg="anningensis">anningensis</tp:taxon-name-part></tp:taxon-name></italic>. <bold>A, B</bold>. Synnemata of the fungus arising from a larva of <italic><tp:taxon-name><tp:taxon-name-part taxon-name-part-type="order" reg="Lepidoptera">Lepidoptera</tp:taxon-name-part></tp:taxon-name></italic> inside a cocoon; <bold>C</bold>. Colonies, obverse and reverse, on <abbrev xmlns:xlink="http://www.w3.org/1999/xlink" xlink:title="potato dextrose agar" xlink:type="simple">PDA</abbrev> at 25 °C after 14 days; <bold>D–I</bold>. Phialides, solitary phialides on hyphae, and conidia; <bold>J</bold>. Conidia. Scale bars: 2 mm (<bold>A, B</bold>); 1 cm (<bold>C</bold>); 10 µm (<bold>D, G, H</bold>); 20 µm (<bold>E, F, I, J</bold>).</p></caption><graphic xmlns:xlink="http://www.w3.org/1999/xlink" xlink:href="mycokeys-137-257-g003.jpg" id="oo_1723817.jpg" position="float" orientation="portrait" xlink:type="simple"><uri content-type="original_file" xlink:type="simple">https://binary.pensoft.net/fig/1723817</uri></graphic></fig></tp:treatment-sec><tp:treatment-sec sec-type="Type"><title>Type.</title><p>China • Yunnan Province, Anning City, Centipede Mountain, <named-content xmlns:xlink="http://www.w3.org/1999/xlink" content-type="dwc:verbatimCoordinates" xlink:type="simple">24°53'N, 102°35'E</named-content>, alt. 1930 m, found on a pupa of <tp:taxon-name><tp:taxon-name-part taxon-name-part-type="order" reg="Lepidoptera">Lepidoptera</tp:taxon-name-part></tp:taxon-name> inside a cocoon rolled in fallen leaves. 29 Jun. 2025, Zhiqin Wang (HKAS 154125, holotype; <abbrev xmlns:xlink="http://www.w3.org/1999/xlink" content-type="institution" xlink:title="Kunming Institute of Botany Culture Collection, Chinese Academy of Sciences, respectively" xlink:type="simple">KUNCC</abbrev> 11591, ex-holotype culture).</p></tp:treatment-sec><tp:treatment-sec sec-type="Description"><title>Description.</title><p><bold>Sexual morph</bold>: Unknown. <bold>Asexual morph</bold>: Several synnemata arising from the body of lepidopteran pupae, solitary, bearing a powdery, white mass of conidia at the apex. Colonies on <abbrev xmlns:xlink="http://www.w3.org/1999/xlink" xlink:title="potato dextrose agar" xlink:type="simple">PDA</abbrev> attaining a diameter of 44–46 mm after 14 days at 25 °C, white, cottony, slightly loose, with soft cottony aerial mycelium; reverse white to pale yellow. Hyphae smooth, septate, hyaline, 0.6–2.7 µm wide. Conidiophores smooth-walled, cylindrical, 3.4–9.5 × 1.5–2.9 µm. Phialides cylindrical to flask-shaped, solitary on hyphae, or whorled on hyphae and conidiophores, tapering gradually or abruptly toward the apex, 4.1–16.7 μm long, 0.9–2.7 μm wide at the base, 0.4–1.0 μm wide at the apex. Conidia often formed in an imbricate chain at the apex of phialides, hyaline, smooth-walled, elliptical to oblong, one-celled, 2.1–3.3 × 1.3–2.4 µm.</p></tp:treatment-sec><tp:treatment-sec sec-type="Habitat"><title>Habitat.</title><p>On pupae of <italic><tp:taxon-name><tp:taxon-name-part taxon-name-part-type="order" reg="Lepidoptera">Lepidoptera</tp:taxon-name-part></tp:taxon-name></italic> inside cocoons rolled in dry branches and fallen leaves.</p></tp:treatment-sec><tp:treatment-sec sec-type="Distribution"><title>Distribution.</title><p>China, Yunnan Province, Anning City.</p></tp:treatment-sec><tp:treatment-sec sec-type="Other material examined"><title>Other material examined.</title><p>China • Yunnan Province, Anning City, Centipede Mountain. <named-content xmlns:xlink="http://www.w3.org/1999/xlink" content-type="dwc:verbatimCoordinates" xlink:type="simple">24°53'N, 102°35'E</named-content>, alt. 1930 m, found on a pupa of <tp:taxon-name><tp:taxon-name-part taxon-name-part-type="order" reg="Lepidoptera">Lepidoptera</tp:taxon-name-part></tp:taxon-name> inside a cocoon rolled in dry branches and fallen leaves. 29 Jun. 2025, Zhiqin Wang (HKAS 154126, paratype; <abbrev xmlns:xlink="http://www.w3.org/1999/xlink" content-type="institution" xlink:title="Kunming Institute of Botany Culture Collection, Chinese Academy of Sciences, respectively" xlink:type="simple">KUNCC</abbrev> 11592, ex-paratype culture).</p></tp:treatment-sec><tp:treatment-sec sec-type="Commentary"><title>Commentary.</title><p>Phylogenetic analyses revealed that the two samples of <italic><tp:taxon-name><tp:taxon-name-part taxon-name-part-type="genus" reg="Cordyceps">C.</tp:taxon-name-part> <tp:taxon-name-part taxon-name-part-type="species" reg="anningensis">anningensis</tp:taxon-name-part></tp:taxon-name></italic> grouped together, forming a distinct clade closely related to <italic><tp:taxon-name><tp:taxon-name-part taxon-name-part-type="genus" reg="Cordyceps">C.</tp:taxon-name-part> <tp:taxon-name-part taxon-name-part-type="species" reg="locastrae">locastrae</tp:taxon-name-part></tp:taxon-name></italic> and <italic><tp:taxon-name><tp:taxon-name-part taxon-name-part-type="genus" reg="Cordyceps">C.</tp:taxon-name-part> <tp:taxon-name-part taxon-name-part-type="species" reg="sandindaengensis">sandindaengensis</tp:taxon-name-part></tp:taxon-name></italic> (Fig. <xref ref-type="fig" rid="F1">1</xref>). All three species are parasitic on lepidopteran pupae and occur only as asexual morphs in nature (<xref ref-type="bibr" rid="B4">Crous et al. 2023</xref>; <xref ref-type="bibr" rid="B3">Chuang et al. 2024</xref>). Morphologically, their conidia are often formed in imbricate chains at the apices of phialides. The host pupae of <italic><tp:taxon-name><tp:taxon-name-part taxon-name-part-type="genus" reg="Cordyceps">C.</tp:taxon-name-part> <tp:taxon-name-part taxon-name-part-type="species" reg="anningensis">anningensis</tp:taxon-name-part></tp:taxon-name></italic> are inside cocoons rolled in dry branches and fallen leaves, whereas the hosts of the other two species are not wrapped in such materials. Furthermore, the synnemata of <italic><tp:taxon-name><tp:taxon-name-part taxon-name-part-type="genus" reg="Cordyceps">C.</tp:taxon-name-part> <tp:taxon-name-part taxon-name-part-type="species" reg="anningensis">anningensis</tp:taxon-name-part></tp:taxon-name></italic> arise irregularly across the host body, whereas those of <italic><tp:taxon-name><tp:taxon-name-part taxon-name-part-type="genus" reg="Cordyceps">C.</tp:taxon-name-part> <tp:taxon-name-part taxon-name-part-type="species" reg="sandindaengensis">sandindaengensis</tp:taxon-name-part></tp:taxon-name></italic> emerge from the upper part of the host (<xref ref-type="bibr" rid="B4">Crous et al. 2023</xref>). <italic><tp:taxon-name><tp:taxon-name-part taxon-name-part-type="genus" reg="Cordyceps">Cordyceps</tp:taxon-name-part> <tp:taxon-name-part taxon-name-part-type="species" reg="anningensis">anningensis</tp:taxon-name-part></tp:taxon-name></italic> produces smaller conidia (2.1–3.3 × 1.3–2.4 µm) than <italic><tp:taxon-name><tp:taxon-name-part taxon-name-part-type="genus" reg="Cordyceps">C.</tp:taxon-name-part> <tp:taxon-name-part taxon-name-part-type="species" reg="locastrae">locastrae</tp:taxon-name-part></tp:taxon-name></italic> (3–3.5 × 2.5–3 µm) (<xref ref-type="bibr" rid="B3">Chuang et al. 2024</xref>).</p></tp:treatment-sec><tp:treatment-sec><!--Section generated to contain objects referenced in tp:taxon-treatment.--><fig id="F1" position="float" orientation="portrait"><object-id xmlns:xlink="http://www.w3.org/1999/xlink" content-type="doi" xlink:type="simple">10.3897/mycokeys.137.195207.figure1</object-id><object-id xmlns:xlink="http://www.w3.org/1999/xlink" content-type="arpha" xlink:type="simple">76BA85E7-199D-576B-B70D-9C23091A9CCB</object-id><label>Figure 1.</label><caption><p>Phylogenetic tree of 12 genera within <italic><tp:taxon-name><tp:taxon-name-part taxon-name-part-type="family" reg="Cordycipitaceae">Cordycipitaceae</tp:taxon-name-part></tp:taxon-name></italic> and <italic><tp:taxon-name><tp:taxon-name-part taxon-name-part-type="family" reg="Clavicipitaceae">Clavicipitaceae</tp:taxon-name-part></tp:taxon-name></italic> based on the combined nrSSU, nrLSU, <italic>tef-1α</italic>, <italic>rpb1</italic>, and <italic>rpb2</italic> sequence dataset inferred using the <abbrev xmlns:xlink="http://www.w3.org/1999/xlink" xlink:title="maximum likelihood" xlink:type="simple">ML</abbrev> and <abbrev xmlns:xlink="http://www.w3.org/1999/xlink" xlink:title="Bayesian inference" xlink:type="simple">BI</abbrev> methods. Statistical support values greater than 70% are provided at the nodes as <abbrev xmlns:xlink="http://www.w3.org/1999/xlink" xlink:title="maximum likelihood" xlink:type="simple">ML</abbrev> bootstrap proportions/<abbrev xmlns:xlink="http://www.w3.org/1999/xlink" xlink:title="Bayesian inference" xlink:type="simple">BI</abbrev> posterior probabilities. New taxa are indicated in bold red font.</p></caption><graphic xmlns:xlink="http://www.w3.org/1999/xlink" xlink:href="mycokeys-137-257-g001.jpg" id="oo_1723815.jpg" position="float" orientation="portrait" xlink:type="simple"><uri content-type="original_file" xlink:type="simple">https://binary.pensoft.net/fig/1723815</uri></graphic></fig></tp:treatment-sec><ref-list><ref id="B4"><mixed-citation xmlns:xlink="http://www.w3.org/1999/xlink" xlink:type="simple">Crous PW, Osieck ER, Shivas RG, Tan YP, Bishop-Hurley SL, Esteve-Raventós F, Larsson E, Luangsa-ard JJ, Pancorbo F, Balashov S, Baseia IG, Boekhout T, Chandranayaka S, Cowan DA, Cruz RHSF, Czachura P, De la Peña-Lastra S, Dovana F, Drury B, Fell J, Flakus A, Fotedar R, Jurjević Ž, Kolecka A, Mack J, Maggs-Kölling G, Mahadevakumar S, Mateos A, Mongkolsamrit S, Noisripoom W, Plaza M, Overy DP, Pitek M, Sandoval-Denis M, Vauras J, Wingfield MJ, Abell SE, Ahmadpour A, Akulov A, Alavi F, Alavi Z, Altés A, Alvarado P, Anand G, Ashtekar N, Assyov B, Banc-Prandi G, Barbosa KD, Barreto GG, Bellanger JM, Bezerra JL, Bhat DJ, Bilański P, Bose T, Bozok F, Chaves J, Costa-Rezende DH, Danteswari C, Darmostuk V, Delgado G, Denman S, Eichmeier A, Etayo J, Eyssartier G, Faulwetter S, Ganga KGG, Ghosta Y, Goh J, Góis JS, Gramaje D, Granit L, Groenewald M, Gulden G, Gusmão LFP, Hammerbacher A, Heidarian Z, Hywel-Jones N, Jankowiak R, Kaliyaperumal M, Kaygusuz O, Kezo K, Khonsanit A, Kumar S, Kuo CH, Laessøe T, Latha KPD, Loizides M, Luo SM, Maciá-Vicente JG, Manimohan P, Marbach PAS, Marinho P, Marney TS, Marques G, Martín MP, Miller AN, Mondello F, Moreno G, Mufeeda KT, Mun HY, Nau T, Nkomo T, Okrasińska A, Oliveira JPAF, Oliveira RL, Ortiz DA, Pawłowska J, Pérez-De-Gregorio MA, Podile AR, Portugal A, Privitera N, Rajeshkumar KC, Rauf I, Rian B, Rigueiro-Rodríguez A, Rivas-Torres GF, Rodriguez-Flakus P, Romero-Gordillo M, Saar I, Saba M, Santos CD, Sarma PVSRN, Siquier JL, Sleiman S, Spetik M, Sridhar KR, Stryjak-Bogacka M, Szczepańska K, Taşikn H, Tennakoon DS, Thanakitpipattana D, Trovão J, Türkekul A, van Iperen AL, van ‘t Hof P, Vasquez G, Visagie CM, Wingfield BD, Wong PTW, Yang WX, Yarar M, Yarden O, Yilmaz N, Zhang N, Zhu YN, Groenewald JZ (2023) Fungal planet description sheets: 1478–1549. Persoonia 50: 158–310. <ext-link xlink:href="10.3767/persoonia.2023.50.05" ext-link-type="doi" xlink:type="simple">https://doi.org/10.3767/persoonia.2023.50.05</ext-link></mixed-citation></ref><ref id="B3"><mixed-citation xmlns:xlink="http://www.w3.org/1999/xlink" xlink:type="simple">Chuang WY, Lin YC, Shrestha B, Luangsa-ard JJ, Stadler M, Tzean SS, Wu S, Ko CC, Hsieh SY, Wu ML, Wang SC, Shen TL, Ariyawansa HA (2024) Phylogenetic diversity and morphological characterization of cordycipitaceous species in Taiwan. Studies in Mycology 109(1): 1–56. <ext-link xlink:href="10.3114/sim.2024.109.01" ext-link-type="doi" xlink:type="simple">https://doi.org/10.3114/sim.2024.109.01</ext-link></mixed-citation></ref></ref-list></tp:taxon-treatment>
