# Supplementary material for: Three new species in Cordycipitaceae and Clavicipitaceae (Hypocreales, Ascomycota) from Yunnan, China
Source: MycoKeys. 2026 Jul 23;137:257–72. doi: 10.3897/mycokeys.137.195207 (PMC13425056; doi:10.3897/mycokeys.137.195207)
Supplement: XML Treatment for Hypocrella umbilicata [file mycokeys.137.195207-treatment3.xml]

<!DOCTYPE tp:taxon-treatment
  PUBLIC "-//TaxonX//DTD Taxonomic Treatment Publishing DTD v0 20100105//EN" "tax-treatment-NSO.dtd">
<tp:taxon-treatment xmlns:tp="http://www.plazi.org/taxpub"><tp:treatment-meta><kwd-group><label>Taxon classification</label><kwd>
                <named-content content-type="kingdom">Fungi</named-content>
              </kwd><kwd>
                <named-content content-type="class">Sordariomycetes</named-content>
              </kwd><kwd>
                <named-content content-type="family">Clavicipitaceae</named-content>
              </kwd></kwd-group><mixed-citation publication-type="journal"><person-group><name><surname>Wang</surname><given-names>Zhi-Qin</given-names></name><name><surname>Wang</surname><given-names>Zi-Han</given-names></name><name><surname>Zhang</surname><given-names>Yu-Xin</given-names></name><name><surname>Song</surname><given-names>Qian</given-names></name><name><surname>Shao</surname><given-names>Wen-Ya</given-names></name><name><surname>Li</surname><given-names>Wen-Li</given-names></name><name><surname>Wang</surname><given-names>Yuan-Bing</given-names></name></person-group><article-title>Three new species in <italic><tp:taxon-name><tp:taxon-name-part taxon-name-part-type="family" reg="Cordycipitaceae">Cordycipitaceae</tp:taxon-name-part></tp:taxon-name></italic> and <italic><tp:taxon-name><tp:taxon-name-part taxon-name-part-type="family" reg="Clavicipitaceae">Clavicipitaceae</tp:taxon-name-part></tp:taxon-name></italic> (<italic><tp:taxon-name><tp:taxon-name-part taxon-name-part-type="order" reg="Hypocreales">Hypocreales</tp:taxon-name-part></tp:taxon-name></italic>, <italic><tp:taxon-name><tp:taxon-name-part taxon-name-part-type="phylum" reg="Ascomycota">Ascomycota</tp:taxon-name-part></tp:taxon-name></italic>) from Yunnan, China</article-title><source>MycoKeys</source><day>23</day><month>07</month><year>2026</year><volume>137</volume><fpage>257</fpage><lpage>272</lpage><pub-id pub-id-type="doi">10.3897/mycokeys.137.195207</pub-id></mixed-citation></tp:treatment-meta><tp:nomenclature><tp:taxon-name><object-id xmlns:xlink="http://www.w3.org/1999/xlink" content-type="arpha" xlink:type="simple">761C4DA0-2AC4-5AA2-8114-F97EBC93D46B</object-id>
                    		<tp:taxon-name-part taxon-name-part-type="genus" reg="Hypocrella">Hypocrella</tp:taxon-name-part> <tp:taxon-name-part taxon-name-part-type="species" reg="umbilicata">umbilicata</tp:taxon-name-part>
                    	
                    		<object-id xmlns:xlink="http://www.w3.org/1999/xlink" content-type="mycobank" xlink:type="simple">863423</object-id>
                    	</tp:taxon-name><tp:taxon-authority>Z.Q. Wang &amp; Y.B. Wang</tp:taxon-authority><tp:taxon-status xmlns:xlink="http://www.w3.org/1999/xlink" xlink:type="simple">sp. nov.</tp:taxon-status><xref ref-type="fig" rid="F4">Fig. 4</xref></tp:nomenclature><tp:treatment-sec sec-type="Etymology"><title>Etymology.</title><p>Named after the pulvinate stromata with a navel-like depression and notch at the center.</p><fig id="F4" position="float" orientation="portrait"><object-id xmlns:xlink="http://www.w3.org/1999/xlink" content-type="doi" xlink:type="simple">10.3897/mycokeys.137.195207.figure4</object-id><object-id xmlns:xlink="http://www.w3.org/1999/xlink" content-type="arpha" xlink:type="simple">171DD6D0-6D4F-5DA8-AC0A-C1F95D3A9136</object-id><label>Figure 4.</label><caption><p><italic><tp:taxon-name><tp:taxon-name-part taxon-name-part-type="genus" reg="Hypocrella">Hypocrella</tp:taxon-name-part> <tp:taxon-name-part taxon-name-part-type="species" reg="umbilicata">umbilicata</tp:taxon-name-part></tp:taxon-name></italic>. <bold>A</bold>. Stroma containing perithecia; <bold>B</bold>. Immature stroma; <bold>C, D</bold>. Perithecia; <bold>E–H</bold>. Asci; <bold>I, J</bold>. Germinating ascospores. Scale bars: 1 mm (<bold>A, B</bold>); 100 µm (<bold>C, D</bold>); 50 µm (<bold>E</bold>); 20 µm (<bold>F–I</bold>); 10 µm (<bold>J</bold>).</p></caption><graphic xmlns:xlink="http://www.w3.org/1999/xlink" xlink:href="mycokeys-137-257-g004.jpg" id="oo_1723818.jpg" position="float" orientation="portrait" xlink:type="simple"><uri content-type="original_file" xlink:type="simple">https://binary.pensoft.net/fig/1723818</uri></graphic></fig></tp:treatment-sec><tp:treatment-sec sec-type="Type"><title>Type.</title><p>China • Yunnan Province, Pu’er City, Lianhuatang Village. <named-content xmlns:xlink="http://www.w3.org/1999/xlink" content-type="dwc:verbatimCoordinates" xlink:type="simple">22°40'N, 100°32'E</named-content>, alt. 984 m, on the underside of living leaves of dicotyledonous plants. 05 Aug. 2025, Zhiqin Wang (HKAS 154123, holotype).</p></tp:treatment-sec><tp:treatment-sec sec-type="Description"><title>Description.</title><p><bold>Sexual morph</bold>: Stromata pulvinate, with a navel-like depression and notch at the center, 3.0–3.4 mm in diam, yellow to pale brown, surrounded by a yellow hypothallus, surface rough. Perithecia immersed in the stromata, scattered, absent from the central depressed area, with ostioles slightly projecting, dozens of perithecia per mature stroma, flask-shaped, 201–344 × 115–156 μm. Asci cylindrical, 66–200 × 2.9–9.3 μm, with an apical cap measuring 2.1–3.0 × 1.4–2.1 μm. Ascospores whole, non-fragmenting, hyaline, multiseptate, smooth-walled, filiform to long-fusiform, 51–123 × 1.4–3.4 μm. <bold>Asexual morph</bold>: Undetermined.</p></tp:treatment-sec><tp:treatment-sec sec-type="Habitat"><title>Habitat.</title><p>On whiteflies (<italic><tp:taxon-name><tp:taxon-name-part taxon-name-part-type="family" reg="Aleyrodidae">Aleyrodidae</tp:taxon-name-part></tp:taxon-name></italic>, <italic><tp:taxon-name><tp:taxon-name-part taxon-name-part-type="order" reg="Hemiptera">Hemiptera</tp:taxon-name-part></tp:taxon-name></italic>) occurring on the underside of living leaves of dicotyledonous plants.</p></tp:treatment-sec><tp:treatment-sec sec-type="Distribution"><title>Distribution.</title><p>China, Yunnan Province, Pu’er City.</p></tp:treatment-sec><tp:treatment-sec sec-type="Other material examined"><title>Other material examined.</title><p>China • Yunnan, Pu’er City, Lianhuatang Village. <named-content xmlns:xlink="http://www.w3.org/1999/xlink" content-type="dwc:verbatimCoordinates" xlink:type="simple">22°40'N, 100°32'E</named-content>, alt. 984 m, on the underside of living leaves of dicotyledonous plants. 05 Aug. 2025, Zhiqin Wang (HKAS 126115, HKAS 154124, paratype).</p></tp:treatment-sec><tp:treatment-sec sec-type="Commentary"><title>Commentary.</title><p>Phylogenetic analyses resolved the three samples of <italic><tp:taxon-name><tp:taxon-name-part taxon-name-part-type="genus" reg="Hypocrella">H.</tp:taxon-name-part> <tp:taxon-name-part taxon-name-part-type="species" reg="umbilicata">umbilicata</tp:taxon-name-part></tp:taxon-name></italic> as a distinct, well-supported clade, showing a close phylogenetic relationship to <italic><tp:taxon-name><tp:taxon-name-part taxon-name-part-type="genus" reg="Hypocrella">H.</tp:taxon-name-part> <tp:taxon-name-part taxon-name-part-type="species" reg="calendulina">calendulina</tp:taxon-name-part></tp:taxon-name></italic>, <italic><tp:taxon-name><tp:taxon-name-part taxon-name-part-type="genus" reg="Hypocrella">H.</tp:taxon-name-part> <tp:taxon-name-part taxon-name-part-type="species" reg="limushanensis">limushanensis</tp:taxon-name-part></tp:taxon-name></italic>, <italic><tp:taxon-name><tp:taxon-name-part taxon-name-part-type="genus" reg="Hypocrella">H.</tp:taxon-name-part> <tp:taxon-name-part taxon-name-part-type="uncertainty-rank">cf.</tp:taxon-name-part> <tp:taxon-name-part taxon-name-part-type="species" reg="discoidea">discoidea</tp:taxon-name-part></tp:taxon-name></italic>, and <italic><tp:taxon-name><tp:taxon-name-part taxon-name-part-type="genus" reg="Aschersonia">A.</tp:taxon-name-part> <tp:taxon-name-part taxon-name-part-type="species" reg="napoleonae">napoleonae</tp:taxon-name-part></tp:taxon-name></italic> (Fig. <xref ref-type="fig" rid="F1">1</xref>). Because of the lack of comprehensive morphological documentation for <italic><tp:taxon-name><tp:taxon-name-part taxon-name-part-type="genus" reg="Aschersonia">A.</tp:taxon-name-part> <tp:taxon-name-part taxon-name-part-type="species" reg="napoleonae">napoleonae</tp:taxon-name-part></tp:taxon-name></italic> and <italic><tp:taxon-name><tp:taxon-name-part taxon-name-part-type="genus" reg="Hypocrella">H.</tp:taxon-name-part> <tp:taxon-name-part taxon-name-part-type="uncertainty-rank">cf.</tp:taxon-name-part> <tp:taxon-name-part taxon-name-part-type="species" reg="discoidea">discoidea</tp:taxon-name-part></tp:taxon-name></italic>, direct morphological comparisons with these taxa are currently limited. Morphologically, <italic><tp:taxon-name><tp:taxon-name-part taxon-name-part-type="genus" reg="Hypocrella">H.</tp:taxon-name-part> <tp:taxon-name-part taxon-name-part-type="species" reg="umbilicata">umbilicata</tp:taxon-name-part></tp:taxon-name></italic> is easily distinguished from the closely related <italic><tp:taxon-name><tp:taxon-name-part taxon-name-part-type="genus" reg="Hypocrella">H.</tp:taxon-name-part> <tp:taxon-name-part taxon-name-part-type="species" reg="calendulina">calendulina</tp:taxon-name-part></tp:taxon-name></italic> and <italic><tp:taxon-name><tp:taxon-name-part taxon-name-part-type="genus" reg="Hypocrella">H.</tp:taxon-name-part> <tp:taxon-name-part taxon-name-part-type="species" reg="limushanensis">limushanensis</tp:taxon-name-part></tp:taxon-name></italic> by its pulvinate stromata with a navel-like depression and notch at the center, whereas the stromata of the latter two species lack this feature (<xref ref-type="bibr" rid="B12">Mongkolsamrit et al. 2009</xref>; <xref ref-type="bibr" rid="B22">Wang et al. 2025</xref>). Furthermore, <italic><tp:taxon-name><tp:taxon-name-part taxon-name-part-type="genus" reg="Hypocrella">H.</tp:taxon-name-part> <tp:taxon-name-part taxon-name-part-type="species" reg="calendulina">calendulina</tp:taxon-name-part></tp:taxon-name></italic> differs in having vividly marigold-orange stromata, whereas those of <italic><tp:taxon-name><tp:taxon-name-part taxon-name-part-type="genus" reg="Hypocrella">H.</tp:taxon-name-part> <tp:taxon-name-part taxon-name-part-type="species" reg="umbilicata">umbilicata</tp:taxon-name-part></tp:taxon-name></italic> are yellow to pale brown. <italic><tp:taxon-name><tp:taxon-name-part taxon-name-part-type="genus" reg="Hypocrella">Hypocrella</tp:taxon-name-part> <tp:taxon-name-part taxon-name-part-type="species" reg="umbilicata">umbilicata</tp:taxon-name-part></tp:taxon-name></italic> also has smaller perithecia (201–344 × 115–156 μm vs. 380–500 × 170–220 μm in <italic><tp:taxon-name><tp:taxon-name-part taxon-name-part-type="genus" reg="Hypocrella">H.</tp:taxon-name-part> <tp:taxon-name-part taxon-name-part-type="species" reg="calendulina">calendulina</tp:taxon-name-part></tp:taxon-name></italic>) (<xref ref-type="bibr" rid="B12">Mongkolsamrit et al. 2009</xref>).</p></tp:treatment-sec><tp:treatment-sec><!--Section generated to contain objects referenced in tp:taxon-treatment.--><fig id="F1" position="float" orientation="portrait"><object-id xmlns:xlink="http://www.w3.org/1999/xlink" content-type="doi" xlink:type="simple">10.3897/mycokeys.137.195207.figure1</object-id><object-id xmlns:xlink="http://www.w3.org/1999/xlink" content-type="arpha" xlink:type="simple">76BA85E7-199D-576B-B70D-9C23091A9CCB</object-id><label>Figure 1.</label><caption><p>Phylogenetic tree of 12 genera within <italic><tp:taxon-name><tp:taxon-name-part taxon-name-part-type="family" reg="Cordycipitaceae">Cordycipitaceae</tp:taxon-name-part></tp:taxon-name></italic> and <italic><tp:taxon-name><tp:taxon-name-part taxon-name-part-type="family" reg="Clavicipitaceae">Clavicipitaceae</tp:taxon-name-part></tp:taxon-name></italic> based on the combined nrSSU, nrLSU, <italic>tef-1α</italic>, <italic>rpb1</italic>, and <italic>rpb2</italic> sequence dataset inferred using the <abbrev xmlns:xlink="http://www.w3.org/1999/xlink" xlink:title="maximum likelihood" xlink:type="simple">ML</abbrev> and <abbrev xmlns:xlink="http://www.w3.org/1999/xlink" xlink:title="Bayesian inference" xlink:type="simple">BI</abbrev> methods. Statistical support values greater than 70% are provided at the nodes as <abbrev xmlns:xlink="http://www.w3.org/1999/xlink" xlink:title="maximum likelihood" xlink:type="simple">ML</abbrev> bootstrap proportions/<abbrev xmlns:xlink="http://www.w3.org/1999/xlink" xlink:title="Bayesian inference" xlink:type="simple">BI</abbrev> posterior probabilities. New taxa are indicated in bold red font.</p></caption><graphic xmlns:xlink="http://www.w3.org/1999/xlink" xlink:href="mycokeys-137-257-g001.jpg" id="oo_1723815.jpg" position="float" orientation="portrait" xlink:type="simple"><uri content-type="original_file" xlink:type="simple">https://binary.pensoft.net/fig/1723815</uri></graphic></fig></tp:treatment-sec><ref-list><ref id="B12"><mixed-citation xmlns:xlink="http://www.w3.org/1999/xlink" xlink:type="simple">Mongkolsamrit S, Luangsa-Ard JJ, Spatafora JW, Sung GH, Hywel-Jones NL (2009) A combined ITS rDNA and beta-tubulin phylogeny of Thai species of <italic><tp:taxon-name><tp:taxon-name-part taxon-name-part-type="genus">Hypocrella</tp:taxon-name-part></tp:taxon-name></italic> with non-fragmenting ascospores. Mycological Research 113(Pt 6–7): 684–699. <ext-link xlink:href="10.1016/j.mycres.2009.02.004" ext-link-type="doi" xlink:type="simple">https://doi.org/10.1016/j.mycres.2009.02.004</ext-link></mixed-citation></ref><ref id="B22"><mixed-citation xmlns:xlink="http://www.w3.org/1999/xlink" xlink:type="simple">Wang ZQ, Yang ZL, Zhao J, Ma JM, Tang DX, Liang ZL, Li JH, Zhou XM, Yu H (2025) Taxonomy and phylogeny of entomopathogenic fungi from China—revealing two new genera and thirteen new species within <italic><tp:taxon-name><tp:taxon-name-part taxon-name-part-type="family">Clavicipitaceae</tp:taxon-name-part></tp:taxon-name></italic> (<italic><tp:taxon-name><tp:taxon-name-part taxon-name-part-type="order">Hypocreales</tp:taxon-name-part></tp:taxon-name></italic>, <italic><tp:taxon-name><tp:taxon-name-part taxon-name-part-type="phylum">Ascomycota</tp:taxon-name-part></tp:taxon-name></italic>). MycoKeys 117: 121–169. <ext-link xlink:href="10.3897/mycokeys.117.140577" ext-link-type="doi" xlink:type="simple">https://doi.org/10.3897/mycokeys.117.140577</ext-link></mixed-citation></ref></ref-list></tp:taxon-treatment>
